# Supplementary material for: Specific Evolution and Gene Family Expansion of Complement 3 and Regulatory Factor H in Fish
Source: Front Immunol. 2020 Dec 14;11:568631. doi: 10.3389/fimmu.2020.568631 (PMC7768046; doi:10.3389/fimmu.2020.568631)
Supplement: Supplementary Table 1 — Species names, accession numbers and genome localization of the fish and other vertebrate C3, C4, C5, and C1, C2, C6–C9 genes. Genes were named based on phylogenetic clustering ( Supplementary Figures 1 - 3 ) and conservation of the gene environment ( Figures 4 - 6 and annotations available from the species genome assemblies). [file Table_1.xlsx]

## Sheet: C3
Species name, accession numbers and genome localization of the fish and other vertebrate C3
	Species name	Gene member	Annotation in the tree	Gene accession number	Transcript/protein accession number	Genome localization	Predicted protein size (aa)	Status	Database	Genome assembly	Comments
Tetrapods
Human	Homo sapiens	C3.1	Human.C3.1	ENSG00000125730	ENST00000245907.11	19:6,677,704-6,730,562	1663 aa	Full-length	www.ensembl.org	GRCh38.p13
Mouse	Mus musculus	C3.1	Mouse.C3.1	ENSMUSG00000024164	ENSMUST00000024988.14	17:57,203,970-57,228,136	1663 aa	Full-length	www.ensembl.org	GRCm38.p6
Chicken	Gallus gallus	C3.1	Chicken.C3.1	ENSGALG00000030038	ENSGALT00000057228.2	30: 491,364-674,579	1794 aa	Full-length	www.ensembl.org	GRCg6a
Anole lizard	Anole carolinensis	C3.1.1	Lizard.C3.1.1	ENSACAG00000014786	ENSACAT00000015208.3	2: 75,798,369-75,880,702	1655 aa	Full-length	www.ensembl.org	AnoCar2.0
		C3.1.2	Lizard.C3.1.2	ENSACAG00000017192	ENSACAT00000017388.2	2: 77,547,966-77,615,10	1649 aa	Full-length	www.ensembl.org	AnoCar2.0
		C3.1.3	Lizard.C3.1.3	ENSACAG00000028697	ENSACAT00000030148.1	2: 77,340,654-77,416,201	1660 aa	Full-length	www.ensembl.org	AnoCar2.0
		C3.1.4	Lizard.C3.1.4	ENSACAG00000017334	ENSACAT00000015208.3	2: 75,798,369-75,880,702	1655 aa	Full-length	www.ensembl.org	AnoCar2.0
Xenopus	Xenopus tropicalis	C3.1.1	Xenopus.C3.1.1	ENSXETG00000017270	ENSXETT00000080563.1	3: 130,561,231-130,643,095	1643 aa	Full-length	www.ensembl.org	Xenopus_tropicalis_v9.1
		C3.1.2	Xenopus.C3.1.2	ENSXETG00000032992	ENSXETT00000065866.2	3: 130,785,306-130,842,248	1667 aa	Full-length	www.ensembl.org	Xenopus_tropicalis_v9.1
		C3.1.3	Xenopus.C3.1.3	ENSXETG00000032819	ENSXETT00000047204.3	3: 130,350,945-130,436,003	1623 aa	Full-length	www.ensembl.org	Xenopus_tropicalis_v9.1
		C3.1.4	Xenopus.C3.1.4	ENSXETG00000030458	ENSXETT00000037599.4	3: 130,851,068-131,091,040	1565 aa	Full-length	www.ensembl.org	Xenopus_tropicalis_v9.1
		C3.1.5	Xenopus.C3.1.5	ENSXETG00000031312	ENSXETT00000064327.2	3: 130,994,958-131,091,162	1531 aa	Full-length	www.ensembl.org	Xenopus_tropicalis_v9.1
		C3.1.6	Xenopus.C3.1.6	ENSXETG00000032282	ENSXETT00000065286.1	3: 130,206,035-130,219,805	467 aa	Incomplete	www.ensembl.org	Xenopus_tropicalis_v9.1	Not used in phylogeny
Lobe finned fish
Coelacanth	Latimeria chalumnae	C3.1.1	Coelacanth.C3.1.1	ENSLACG00000016227	ENSLACT00000018558.1	JH126766.1:1,494,384-1,580,978	1286 aa	Full-length	www.ensembl.org	LatCha1
		C3.1.2	Coelacanth.C3.1.2	ENSLACG00000016476	ENSLACT00000018849.1	JH126766.1:1,587,224-1,730,134	1657 aa	Full-length	www.ensembl.org	LatCha1
Ray-finned fish
Spotted gar	Lepisosteus oculatus	C3.1.1	Spotted gar.C3.1.1	ENSLOCG00000009060	ENSLOCT00000011060.1	LG6:20,020,161-20,087,952	1658 aa	Full-length	www.ensembl.org	LepOcu1
		C3.1.2	Spotted gar.C3.1.2	ENSLOCG00000009084	ENSLOCT00000011109.1	LG6:20,115,889-20,201,235	1649 aa	Full-length	www.ensembl.org	LepOcu1
		C3.2	Spotted gar.C3.2	ENSLOCG00000000125	ENSLOCT00000000173.1	JH591472.1: 24,046-72,841	1604 aa	Full-length	www.ensembl.org	LepOcu1
Amazon molly	Poecilia formosa	C3.1.1	Amazon molly.C3.1.1	ENSPFOG00000018623	ENSPFOT00000018859.1	KI520084.1:35,428-53,616	1654 aa	Full-length	www.ensembl.org	Poecilia_formosa-5.1.2
		C3.1.2	Amazon molly.C3.1.2	ENSPFOG00000004766	ENSPFOT00000006230.1	KI519985.1:474,904-549,636	1662 aa	Full-length	www.ensembl.org	Poecilia_formosa-5.1.2
		C3.1.3	Amazon molly.C3.1.3	ENSPFOG00000023353	XP_016517973.1	KI519985.1:482,284-496,450	1474 aa	Full-length	www.ensembl.org/https://www.ncbi.nlm.nih.gov/	Poecilia_formosa-5.1.2
		C3.1.4	Amazon molly.C3.1.4	ENSPFOG00000024426	XP_007578374.1	KI520084.1:57,808-72,964	1586 aa	Full-length	www.ensembl.org/https://www.ncbi.nlm.nih.gov/	Poecilia_formosa-5.1.2
		C3.1.5	Amazon molly.C3.1.5	ENSPFOG00000022778	XP_016517974.1	KI519985.1:511,700-520,541	1607 aa	Full-length	www.ensembl.org/https://www.ncbi.nlm.nih.gov/	Poecilia_formosa-5.1.2
		C3.1.6	Amazon molly.C3.1.6	ENSPFOG00000024306	ENSPFOT00000023972.1	AYCK01029330.1:927-20,144	1035 aa	Full-length	www.ensembl.org	Poecilia_formosa-5.1.2
		C3.2	Amazon molly.C3.2	ENSPFOG00000005878	ENSPFOT00000006139.2	KI519954.1: 19,043-44,229 Scaffold KI519954.1: 19,043-44,229 reverse strand.	1754 aa	Full-length	www.ensembl.org	Poecilia_formosa-5.1.2
Cavefish	Astyanax mexicanus	C3.1.1	Cavefish.C3.1.1	ENSAMXG00000019600	ENSAMXT00000038174.1	APWO02001677.1: 314,545-363,233	1644 aa	Full-length	www.ensembl.org	Astyanax_mexicanus-1.0.2
		C3.1.2	Cavefish.C3.1.2	ENSAMXG00000036291	XP_022518987.1	APWO02001677.1: 257,639-310,166	2576 aa	Full-length	www.ensembl.org/https://www.ncbi.nlm.nih.gov/	Astyanax_mexicanus-1.0.2
		C3.2	Cavefish.C3.2	ENSAMXG00000013586	ENSAMXT00000040754.1	APWO02001677.1: 257,639-310,166	1677 aa	Full-length	www.ensembl.org	Astyanax_mexicanus-1.0.2
Cod	Gadus morhua	C3.1.1	Cod.C3.1.1	115540255	XP_030207261.1	3: 21,403,770-21,482,237	1651 aa	Full-length	https://www.ncbi.nlm.nih.gov/	gadMor3
		C3.1.2	Cod.C3.1.2	115540185	XP_030207122.1	3:21,371,547-21,397,461	1646 aa	Full-length	https://www.ncbi.nlm.nih.gov/	gadMor3
		C3.1.3	Cod.C3.1.3	115540357	XP_030207421.1	3:21,756,771-21,778,301	1613 aa	Full-length	https://www.ncbi.nlm.nih.gov/	gadMor3
		C3.2	Cod.C3.2	115540459	XP_030207618.1	3: 9,288,606..9,321,501	1754 aa	Full-length	https://www.ncbi.nlm.nih.gov/	gadMor3
Fugu	Takifugu rubripes	C3.1.1	Fugu.C3.1.1	ENSTRUG00000010710	ENSTRUT00000027127.3	17: 4,425,383-4,436,263	1735 aa	Full-length	www.ensembl.org	fTakRub1.2
		C3.1.2	Fugu.C3.1.2	ENSTRUG00000002160	ENSTRUT00000004990.3	17: 3,450,134-3,475,583	1658 aa	Full-length	www.ensembl.org	fTakRub1.2
		C3.1.3	Fugu.C3.1.3	ENSTRUG00000017618	ENSTRUT00000027123.3	17: 14,722,919-14,736,230	1666 aa	Full-length	www.ensembl.org	fTakRub1.2
		C3.1.4	Fugu.C3.1.4	ENSTRUG00000002842	ENSTRUT00000006671.1	scaffold_2218:2894-14961	1308 aa	Full-length	www.ensembl.org	fTakRub1.2
		C3.1.5	Fugu.C3.1.5	ENSTRUG00000030458	Pseudogene	17: 3,489,209-3,500,444	-	-	www.ensembl.org	fTakRub1.2	Not used in phylogeny
		C3.1.6	Fugu.C3.1.6	ENSTRUG00000026506	Pseudogene	17: 3,462,560-3,473,884	-	-	www.ensembl.org	fTakRub1.2	Not used in phylogeny
		C3.2	Fugu.C3.2	ENSTRUG00000003028	ENSTRUT00000007118.3	scaffold_206: 448-11,978	1799 aa	Full-length	www.ensembl.org	fTakRub1.2
Japanese medaka HdrR	Oryzias latipes	C3.1.1	Medaka.C3.1.1	ENSORLG00000011326	ENSORLT00000043382.1	1: 27,845,419-28,141,533	1657 aa	Full-length	www.ensembl.org	ASM223467v1
		C3.1.2	Medaka.C3.1.2	ENSORLG00000011267	ENSORLT00000014131.2	1: 27,795,987-27,824,514	1658 aa	Full-length	www.ensembl.org	ASM223467v1
		C3.1.3	Medaka.C3.1.3	ENSORLG00000018160	ENSORLT00000022745.2	1: 27,853,064-27,914,213	1352 aa	Full-length	www.ensembl.org	ASM223467v1
		C3.1.4	Medaka.C3.1.4	ENSORLG00000026153	XP_011488272.2	21: 27,434,738-27,448,608	1463 aa	Full-length	www.ensembl.org/https://www.ncbi.nlm.nih.gov/	ASM223467v1
		C3.1.5	Medaka.C3.1.5	ENSORLG00000017769	ENSORLT00000022244.1	9: 32,167,495-32,193,455	538 aa	Incomplete	www.ensembl.org	ASM223467v1	Not used in phylogeny
		C3.2	Medaka.C3.2	ENSORLG00000020102	ENSORLT00000024946.2	1: 27,145,412-27,187,205	1683 aa	Full-length	www.ensembl.org	ASM223467v1
Platyfish	Xiphophorus maculatus	C3.1.1	Platyfish.C3.1.1	ENSXMAG00000012447	ENSXMAT00000012505.2	JH556791.1:567,539-585,365	1686 aa	Full-length	www.ensembl.org	X_maculatus-5.0-male
		C3.1.2	Platyfish.C3.1.2	ENSXMAG00000012386	ENSXMAT00000032176.1	JH556791.1:506,718-532,244	1643 aa	Full-length	www.ensembl.org	X_maculatus-5.0-male
		C3.1.3	Platyfish.C3.1.3	ENSXMAG00000024807	ENSXMAT00000034535.1	5: 22,621,677-22,647,742	1651 aa	Full-length	www.ensembl.org	X_maculatus-5.0-male
		C3.1.4	Platyfish.C3.1.4	ENSXMAG00000026017	ENSXMAT00000040270.1	5: 22,566,450-22,590,552	1587 aa	Full-length	www.ensembl.org	X_maculatus-5.0-male
		C3.2	Platyfish.C3.2	ENSXMAG00000013660	ENSXMAT00000013801.1	5: 25,717,393-25,744,424	1700 aa	Full-length	www.ensembl.org	X_maculatus-5.0-male
Stickleback	Gasterosteus aculeatus	C3.1.1	Stickleback.C3.1.1	ENSGACG00000018848	ENSGACT00000024978.1	groupIX:14,652,548-14,675,692	1663 aa	Full-length	www.ensembl.org	BROAD S1
		C3.1.2	Stickleback.C3.1.2	ENSGACG00000018732	ENSGACT00000024823.1	groupIX:14,166,951-14,195,682	1654 aa	Full-length	www.ensembl.org	BROAD S1
		C3.1.3	Stickleback.C3.1.3	ENSGACG00000018842	ENSGACT00000024968.1	groupIX:14,623,793-14,644,206	1666 aa	Full-length	www.ensembl.org	BROAD S1
		C3.1.4	Stickleback.C3.1.4	ENSGACG00000001267	ENSGACT00000001658.1	scaffold_332:25,356-28,790	472 aa	Incomplete	www.ensembl.org	BROAD S1	Not used in phylogeny
		C3.2.1	Stickleback.C3.2.1	ENSGACG00000000155	ENSGACT00000000206.1	scaffold_251: 17,639-34,678	1651 aa	Full-length	www.ensembl.org	BROAD S1
		C3.2.2	Stickleback.C3.2.2	ENSGACG00000019826	ENSGACT00000026263.1	groupIX: 19,651,319-19,670,614	1667 aa	Full-length	www.ensembl.org	BROAD S1
		C3.2.3	Stickleback.C3.2.3	ENSGACG00000001736	ENSGACT00000002267.1	scaffold_232: 281-4,420	326 aa	Incomplete	www.ensembl.org	BROAD S1	Not used in phylogeny
		C3.2.4	Stickleback.C3.2.4	ENSGACG00000001748	ENSGACT00000002281.1	scaffold_232: 167,844-171,745	361 aa	Incomplete	www.ensembl.org	BROAD S1	Not used in phylogeny
Tetraodon	Tetraodon nigroviridis	C3.1.1	Tetraodon.C3.1.1	ENSTNIG00000014108	ENSTNIT00000017333.1	18:1,995,221-2,005,402	1654 aa	Full-length	www.ensembl.org	TETRAODON 8.0
		C3.1.2	Tetraodon.C3.1.2	ENSTNIG00000014043	ENSTNIT00000017266.1	18:2,650,310-2,670,904	1627 aa	Full-length	www.ensembl.org	TETRAODON 8.0
		C3.1.3	Tetraodon.C3.1.3	ENSTNIG00000018059	ENSTNIT00000021460.1	18:6,424,515-6,435,266	1608 aa	Full-length	www.ensembl.org	TETRAODON 8.0
		C3.2	Tetraodon.C3.2	ENSTNIG00000006306	ENSTNIT00000009237.1	18: 10,817,951-10,828,217	1630 aa	Full-length	www.ensembl.org	TETRAODON 8.0
Tilapia	Oreochromis niloticus	C3.1.1	Tilapia.C3.1.1	ENSONIG00000016437	ENSONIT00000020718.1	LG6: 31,690,242-31,714,250	1530 aa	Full-length	www.ensembl.org	O_niloticus_UMD_NMBU
		C3.1.2	Tilapia.C3.1.2	ENSONIG00000016456	ENSONIT00000020745.1	LG6: 31,717,812-31,746,649	1602 aa	Full-length	www.ensembl.org	O_niloticus_UMD_NMBU
		C3.1.3	Tilapia.C3.1.3	ENSONIG00000016413	ENSONIT00000020689.1	LG6: 31,077,340-31,100,435	1662 aa	Full-length	www.ensembl.org	O_niloticus_UMD_NMBU
		C3.1.4	Tilapia.C3.1.4	ENSONIG00000027617	ENSONIT00000085209.1	LG6: 31,779,315-31,799,722	1589 aa	Full-length	www.ensembl.org	O_niloticus_UMD_NMBU
		C3.2	Tilapia.C3.2	ENSONIG00000000306	ENSONIT00000050633.1	LG6: 6,968,552-7,000,798	1786 aa	Full-length	www.ensembl.org	O_niloticus_UMD_NMBU
Zebrafish	Danio rerio	C3.1.1	Zebrafish.C3.1.1	ENSDARG00000012694	ENSDART00000052688.6	1:56,130,222-56,176,976	1643 aa	Full-length	www.ensembl.org	GRCz11
		C3.1.2	Zebrafish.C3.1.2	ENSDARG00000087359	ENSDART00000127714.4	1:56,229,674-56,266,731	1656 aa	Full-length	www.ensembl.org	GRCz11
		C3.1.3	Zebrafish.C3.1.3	ENSDARG00000052207	ENSDART00000052683.7	1:56,274,613-56,320,569	1651 aa	Full-length	www.ensembl.org	GRCz11
		C3.1.4	Zebrafish.C3.1.4	ENSDARG00000093198	ENSDART00000143793.2	1:55,997,173-56,032,619	1643 aa	Full-length	www.ensembl.org	GRCz11
		C3.1.5	Zebrafish.C3.1.5	ENSDARG00000053462	XP_009293521_1	1:56,107,522-56,122,485	1668 aa	Full-length	www.ensembl.org/https://www.ncbi.nlm.nih.gov/	GRCz11
		C3.1.6	Zebrafish.C3.1.6	ENSDARG00000043719	ENSDART00000161473.2	1:56,036,644-56,080,165	1642 aa	Full-length	www.ensembl.org	GRCz11
		C3.2.1	Zebrafish.C3.2.1	ENSDARG00000093068	ENSDART00000162640.2	22: 26,180,867-26,236,188	1681 aa	Full-length	www.ensembl.org	GRCz11
		C3.2.2	Zebrafish.C3.2.2	ENSDARG00000001818	ENSDART00000108737.6	22: 26,129,250-26,175,237	1690 aa	Full-length	www.ensembl.org	GRCz11
Sea bass	Dicentrarchus labrax	C3.1.1	Sea bass.C3.1.1	DLAgn_00178630	TCONS_00032540	LG7:10,700,128-10,728,789	1371 aa	Full-length	http://seabass.mpipz.de	seabass_V1.0
		C3.1.2	Sea bass.C3.1.2	n.a	AEJ37034_1	n.a.	1653 aa	Full-length	https://www.ncbi.nlm.nih.gov/	seabass_V1.0
		C3.1.3	Sea bass.C3.1.3	n.a	ERR_TRINITY_DN109381_c1_g_i2_DLAgn00229920_1	n.a.	1660 aa	Full-length	http://146.193.226.37/sequenceserver/
		C3.1.4	Sea bass.C3.1.4	DLAgn_00263320	TCONS_00044695	UN:91,150,322-91,154,180	244 aa	Incomplete	http://seabass.mpipz.de	seabass_V1.0	Not used in phylogeny
		C3.1.5	Sea bass.C3.1.5	DLAgn_00232860	TCONS_00043138	UN:40,263,505-40,265,597	143 aa	Incomplete	http://seabass.mpipz.de	seabass_V1.1	Not used in phylogeny
		C3.1.6	Sea bass.C3.1.6	DLAgn_00223780	TCONS_00042756	UN:25,172,767-25,176,698	463 aa	Incomplete	http://seabass.mpipz.de	seabass_V1.2	Not used in phylogeny
		C3.1.7	Sea bass.C3.1.7	DLAgn_00258760	TCONS_00044471	UN:83,536,301-83,599,396	590 aa	Incomplete	http://seabass.mpipz.de	seabass_V1.3	Not used in phylogeny
		C3.1.8	Sea bass.C3.1.8	DLAgn_00222550	TCONS_00042681	UN:22,811,202-22,814,074	159 aa	Incomplete	http://seabass.mpipz.de	seabass_V1.4	Not used in phylogeny
		C3.1.9	Sea bass.C3.1.9	DLAgn_00241280	TCONS_00043599	UN:55,714,605-55,719,193	375 aa	Incomplete	http://seabass.mpipz.de	seabass_V1.5	Not used in phylogeny
		C3.1.10	Sea bass.C3.1.10	DLAgn_00248260	TCONS_00043927	UN:67,157,311-67,174,469	667 aa	Incomplete	http://seabass.mpipz.de	seabass_V1.6	Not used in phylogeny
		C3.1.11	Sea bass.C3.1.11	DLAgn_00219110	TCONS_00039297	UN:16,302,107-16,317,510	275 aa	Incomplete	http://seabass.mpipz.de	seabass_V1.7	Not used in phylogeny
		C3.1.12	Sea bass.C3.1.12	DLAgn_00061000	TCONS_00010755	LG16:10,655,969-10,660,410	254 aa	Incomplete	http://seabass.mpipz.de	seabass_V1.8	Not used in phylogeny
		C3.1.13	Sea bass.C3.1.13	DLAgn_00246440	TCONS_00043827	UN:64,195,509-64,196,689	161 aa	Incomplete	http://seabass.mpipz.de	seabass_V1.9	Not used in phylogeny
		C3.2	Sea bass.C3.2	DLAgn_00185740	TCONS_00033159/ERR_TRINITY_DN105623_c1_g1_i1	LG7:28,437,053-28,463,971	1749 aa	Full-length	http://seabass.mpipz.de/http://146.193.226.37/sequenceserver/	seabass_V1.9
Sea bream	Sparus aurata	C3.1.1	Sea bream.C3.1.1	115591460	XP_030289371.1	1:27,800,999-27,830,830	1666 aa	Full-length	https://www.ncbi.nlm.nih.gov/	fSpaAur1.1
		C3.1.2	Sea bream.C3.1.2	115576905	XP_030265395.1	1:15,529,839-15,576,894	1658 aa	Full-length	https://www.ncbi.nlm.nih.gov/	fSpaAur1.1
		C3.1.3	Sea bream.C3.1.3	115582857	XP_030274941.1	1:27,982,401-28,022,890	1656 aa	Full-length	https://www.ncbi.nlm.nih.gov/	fSpaAur1.1
		C3.1.4	Sea bream.C3.1.4	115582832	XP_030274915.1	1:27,833,377-27,858,454	1666 aa	Full-length	https://www.ncbi.nlm.nih.gov/	fSpaAur1.1
		C3.1.5	Sea bream.C3.1.5	115582848	XP_030274930.1	24:15,529,839-15,576,894	1663 aa	Full-length	https://www.ncbi.nlm.nih.gov/	fSpaAur1.1
		C3.1.6	Sea bream.C3.1.6	115576906	XP_030265396.1	1:15,485,897-15,516,610	1507 aa	Full-length	https://www.ncbi.nlm.nih.gov/	fSpaAur1.1
		C3.1.7	Sea bream.C3.1.7	115582863	XP_030274953.1	1:27,861,113-27,892,240	1580 aa	Full-length	https://www.ncbi.nlm.nih.gov/	fSpaAur1.1
		C3.1.8	Sea bream.C3.1.8	115582874	XP_030274961.1	24:15,529,839-15,576,894	1660 aa	Full-length	https://www.ncbi.nlm.nih.gov/	fSpaAur1.1
		C3.2	Sea bream.C3.2	115587157	XP_030282678.1	1: 6,557,451-6,581,051	1772 aa	Full-length	https://www.ncbi.nlm.nih.gov/	fSpaAur1.1
Smooth tongue sole	Cynoglossus semilaevis	C3.1.1	Smooth tongue sole.C3.1.1	ENSCSEG00000011373	ENSCSET00000017983.1	9: 12,560,782-12,576,040	1640 aa	Full-length	www.ensembl.org	Cse_v1.0
		C3.1.2	Smooth tongue sole.C3.1.2	ENSCSEG00000011327	ENSCSET00000017924.1	9: 12,541,580-12,558,27	1620 aa	Full-length	www.ensembl.org	Cse_v1.0
		C3.1.3	Smooth tongue sole.C3.1.3	103399307	XP_008336229.1	Scaffold:1-905	171 aa	Incomplete	https://www.ncbi.nlm.nih.gov/	Cse_v1.0	Not used in phylogeny
		C3.2	Smooth tongue sole.C3.2	103383182	XP_024914124.1	9:555,063-570,233	1577 aa	Full-length	https://www.ncbi.nlm.nih.gov/	Cse_v1.0
Japanese flounder	Paralichthys olivaceus	C3.1	Japanese flounder.C3.1	109627599	XP_019939804.1	UN:9,411,537-9,430,149	1655 aa	Full-length	https://www.ncbi.nlm.nih.gov/	Flounder_ref_guided_V1.0
		C3.2	Japanese flounder.C3.2	109640192	XP_019959614.1	UN:384,819-410,820	1763 aa	Full-length	https://www.ncbi.nlm.nih.gov/	Flounder_ref_guided_V1.0
Black rockcod	Notothenia coriiceps	C3.1.1	Black rockcod.C3.1.1	n.a	TRINITY_DN163481_c8_g1_i5	n.a	524 aa	Incomplete	in house transcriptome		Not used in phylogeny
		C3.1.2	Black rockcod.C3.1.2	n.a	TRINITY_DN158333_c1_g1_i12	n.a	176 aa	Incomplete	in house transcriptome		Not used in phylogeny
		C3.1.3	Black rockcod.C3.1.3	104952887	XP_010778097.1	UN:151,407-154,197	128 aa	Incomplete	https://www.ncbi.nlm.nih.gov/	NC01	Not used in phylogeny
		C3.1.4	Black rockcod.C3.1.4	n.a	TRINITY_DN118489_c0_g1_i1	n.a	160 aa	Incomplete	in house transcriptome		Not used in phylogeny
		C3.1.5	Black rockcod.C3.1.5	n.a	TRINITY_DN118905_c0_g1_i1	n.a	180 aa	Incomplete	in house transcriptome		Not used in phylogeny
		C3.2.1	Black rockcod.C3.2.1	n.a	TRINITY_DN155378_c2_g2_i3	n.a	780 aa	Full-length	in house transcriptome
		C3.2.2	Black rockcod.C3.2.2	104945343	XP_010769296.1	UN:9,748-15,871	281 aa	Incomplete	https://www.ncbi.nlm.nih.gov/	NC01	Not used in phylogeny
		C3.2.3	Black rockcod.C3.2.3	104947360	XP_010771659.1	UN:428-4,136	292 aa	Incomplete	https://www.ncbi.nlm.nih.gov/	NC01	Not used in phylogeny
Marbled rockcod	Notothenia rossii	C3.1.1	Marbled rockcod.C3.1.1	n.a	TR8401.c2_g1_i6	n.a	356 aa	Incomplete	http://146.193.226.37/sequenceserver/		Not used in phylogeny
		C3.1.2	Marbled rockcod.C3.1.2	n.a	TR8401.c2_g1_i3	n.a	404 aa	Incomplete	http://146.193.226.37/sequenceserver/		Not used in phylogeny
		C3.1.3	Marbled rockcod.C3.1.3	n.a	TR8401.c2_g1_i8	n.a	295 aa	Incomplete	http://146.193.226.37/sequenceserver/		Not used in phylogeny
		C3.1.4	Marbled rockcod.C3.1.4	n.a	TR8401.c3_g1_i4	n.a	331 aa	Incomplete	http://146.193.226.37/sequenceserver/		Not used in phylogeny
		C3.2	Marbled rockcod.C3.2	n.a	TR11447.c0_g2_i1	n.a	1768 aa	Full-length	http://146.193.226.37/sequenceserver/
Atlantic salmon	Salmo salar	C3.1.1	Atlantic salmon.C3.1.1	106564830	XP_013986740.1	12:27,114,611-27,169,516	1652 aa	Full-length	https://www.ncbi.nlm.nih.gov/	ICSASG_v2
		C3.1.2	Atlantic salmon.C3.1.2	106586139	XP_014028509.1	2:41,460,027-41,513,106	1649 aa	Full-length	https://www.ncbi.nlm.nih.gov/	ICSASG_v2
		C3.1.3	Atlantic salmon.C3.1.3	106604987	XP_014055640.1	5:44,995,059-45,000,481	1664 aa	Full-length	https://www.ncbi.nlm.nih.gov/	ICSASG_v2
		C3.2.1	Atlantic salmon.C3.2.1	106569365	XP_013996147.1	14:34,359,717-34,416,007	1642 aa	Full-length	https://www.ncbi.nlm.nih.gov/	ICSASG_v2
		C3.2.2	Atlantic salmon.C3.2.2	106564469	XP_013986056.1	12:13,286,951-13,293,694	661 aa	Incomplete	https://www.ncbi.nlm.nih.gov/	ICSASG_v2	Not used in phylogeny
		C3.2.4	Atlantic salmon.C3.2.4	106590562	XP_014037150.1	2:57,648,145-57,652,860	806 aa	Incomplete	https://www.ncbi.nlm.nih.gov/	ICSASG_v2	Not used in phylogeny
Cartilagenous fish
Elephant shark	Callorhinchus milii	C3.1	Elephant shark.C3.1	ENSCMIG00000014448	ENSCMIT00000034547.1	KI636583.1: 9,397-36,284	1654 aa	Full-length	www.ensembl.org	Callorhinchus_milii-6.1.3
Whale shark	Rhincodon typus	C3.1.1	Whale shark C3.1.1	109918583/109916786	XP_020374097.1/XP_020372120.1	UN:395-63,507/UN:149,917-186,044	1151 aa/451 aa	Full-length	https://www.ncbi.nlm.nih.gov/	ASM164234v2	Two sequences were merged
		C3.1.2	whale shark C3.1.2	109916785	XP_020372119.1	UN: 24,140-128,363	1657 aa	Full-length
Agnatha
Lamprey	Petromyzon marinus	C.3.x1	Lamprey.C3.x1	116942274	XP_032809866.1	14:316,037-504,538	1679 aa	Full-length	https://www.ncbi.nlm.nih.gov/	Pmarinus_7.0
		C.3.x2	Lamprey.C3.x2	116942275	XP_032809867.1	14:544,972-867,369	1679 aa	Full-length	https://www.ncbi.nlm.nih.gov/	Pmarinus_7.0
Hagfish	Eptatretus burgeri	C3.y1	Hagfish.C3.y1	ENSEBUG00000009948	P98094	FYBX02010427.1: 506,238-608,654	1620 aa	Full-length	www.ensembl.org/https://www.ncbi.nlm.nih.gov/	Eburgeri_3.2	Predited protein taken from NCBI and corresponds to the isolated by Ishiguro et al., 1992
		C3.y2	Hagfish.C3.y2	ENSEBUG00000015699	ENSEBUT00000026043.1	FYBX02009313.1: 928,891-1,114,584	982 aa	Incomplete	www.ensembl.org	Eburgeri_3.2
		C3.y3	Hagfish.C3.y3	ENSEBUG00000015256	ENSEBUT00000025294.1	FYBX02010427.1: 910,964-995,052	575 aa	Incomplete	www.ensembl.org	Eburgeri_3.2	Not used in phylogeny
		C3.y4	Hagfish.C3.y4	ENSEBUG00000004033	ENSEBUT00000006489.1	FYBX02010674.1: 90,037-670,453	759 aa	Incomplete	www.ensembl.org	Eburgeri_3.2	Not used in phylogeny
Basal deuterostomes
Vase tunicate	Ciona Intestinalis	C3/4/5.a	Vase tunicate.C3/4/5.a	ENSCING00000001054	ENSCINT00000023510.2	1:8,336,006-8,355,967	1315 aa	Full-length	www.ensembl.org	KH
		C3/4/5.b	Vase tunicate.C3/4/5.b	ENSCING00000019625	ENSCINT00000034024.1	11:3,873,589-3,892,492	1771 aa	Full-length	www.ensembl.org	KH
Amphioxus	Branchiostoma floridae	C3/4/5.a	Amphioxus.C3/4/5.a	na	estExt_fgenesh2_pg.C_7810011	scaffold_781:113,263-153,847	1251 aa	Full-length	https://genome.jgi.doe.gov/
		C3/4/5.b	Amphioxus.C3/4/5.b	na	estExt_fgenesh2_pg.C_4020017	scaffold_402:453,965-481,886	1604 aa	Incomplete	https://genome.jgi.doe.gov/		Not used in phylogeny

## Sheet: C4
Species name, accession numbers and genome localization of the fish and other vertebrate C4
	Species name	Gene member	Annotation in the tree	Gene accession number	Transcript/protein accession number	Genome localization	Predicted protein size (aa)	Observation	database	Genome assembly	Comments
Tetrapods
Human	Homo sapiens	C4.1.1	Human.C4.1.1	ENSG00000244731	ENST00000428956.7	6:31,982,024-32,002,681	1744 aa	Full-length	www.ensembl.org	GRCh38.p13
		C4.1.2	Human.C4.1.2	ENSG00000224389	ENST00000435363.7	6: 32,014,795-32,035,418	1744 aa	Full-length	www.ensembl.org	GRCh38.p13
Mouse	Mus musculus	C4.1	Mouse.C4.1	ENSMUSG00000073418	ENSMUST00000069507.8	17:34,728,380-34,743,882	1738 aa	Full-length	www.ensembl.org	GRCm38.p6
Chicken	Gallus gallus	C4.1	Chicken.C4.1	ENSGALG00000032231	ENSGALT00000049747.1	16: 2,609,635-2,624,278 f	1705 aa	Full-length	www.ensembl.org	GRCg6a
		C4.2	Chicken.C4.2	ENSGALG00000017040	ENSGALT00000048519.2	1: 171,268,903-171,314,194	1687 aa	Full-length	www.ensembl.org	GRCg6a
Anole lizard	Anolis carolinensis	C4.1	Lizard.C4.1	ENSACAG00000012647	ENSACAT00000013037.3	2: 198,340,313-198,430,254	1719 aa	Full-length	www.ensembl.org	AnoCar2.0
Xenopus	Xenopus tropicalis	C4.1	Xenopus.C4.1	ENSXETG00000005203	ENSXETT00000061485.2	GL173380.1:312,650-358,006	1683 aa	Full-length	www.ensembl.org	Xenopus_tropicalis_v9.1
Lobe finned fish
Coelacanth	Latimeria chalumnae	C4.1	Coelacanth.C4.1	ENSLACG00000013931	ENSLACT00000015930.1	JH127234.1:931,564-976,201	1606 aa	Full-length	www.ensembl.org	LatCha1
Ray-finned fish
Spotted gar	Lepisosteus oculatus	C4.2	Spotted gar.C4.2	ENSLOCG00000008608	ENSLOCT00000010491.1	LG3:14,849,279-14,879,593	1715 aa	Full-length	www.ensembl.org	LepOcu1
Amazon molly	Poecilia formosa	C4.1.1	Amazon molly.C4.1.1	ENSPFOG00000010249	ENSPFOT00000010672.2	KI519863.1:873,702-900,466	1708 aa	Full-length	www.ensembl.org	Poecilia_formosa-5.1.2
		C4.1.2	Amazon molly.C4.1.2	ENSPFOG00000003370	ENSPFOT00000029706.1	KI519715.1:5,796-28,216	1680 aa	Full-length	www.ensembl.org	Poecilia_formosa-5.1.2
Cavefish	Astyanax mexicanus	C4.1	Cavefish.C4.1	ENSAMXG00000004416	ENSAMXT00000004572.1	APWO02001758.1: 74,218-202,056	1584 aa	Full-length	www.ensembl.org	Astyanax_mexicanus-1.0.2
		C4.2	Cavefish.C4.2	ENSAMXG00000012282	ENSAMXT00000012830.1	APWO02000038.1: 817,685-849,964	1712 aa	Full-length	www.ensembl.org	Astyanax_mexicanus-1.0.2
Cod	Gadus morhua	C4.1.1	Cod.C4.1.1	115545759	XP_030215044.1	6: 2,069,164-2,085,688	1237 aa	Full-length	https://www.ncbi.nlm.nih.gov/	gadMor3
		C4.1.2	Cod.C4.1.2	115545482	XP_030214558.1	6 :2,046,905-2,064,479	1687 aa	Full-length	https://www.ncbi.nlm.nih.gov/	gadMor3
		C4.1.3	Cod.C4.1.3	115545481	XP_030214557_1	6: 2,125,708-2,146,597	1687 aa	Full-length	https://www.ncbi.nlm.nih.gov/	gadMor3
		C4.1.4	Cod.C4.1.4	115545548	XP_030214706_1	6: 2,091,354-2,105,720	1288 aa	Full-length	https://www.ncbi.nlm.nih.gov/	gadMor3
Fugu	Takifugu rubripes	C4.1	Fugu.C4.1	ENSTRUG00000015929	ENSTRUT00000040860.1	7: 12,753,210-12,763,651	1703 aa	Full-length	www.ensembl.org	fTakRub1.2
Japanese medaka HdrR	Oryzias latipes	C4.1.1	Medaka.C4.1.1	ENSORLG00000006961	ENSORLT00000008744.1	16: 15,701,190-15,722,246	1722 aa	Full-length	www.ensembl.org	ASM223467v1
		C4.1.2	Medaka.C4.1.2	ENSORLG00000006939	ENSORLT00000008719.1	16: 15,648,481-15,681,003	1716 aa	Full-length	www.ensembl.org	ASM223467v1
Platyfish	Xiphophorus maculatus	C4.1	Platyfish.C4.1	ENSXMAG00000015081	ENSXMAT00000026158.1	JH557130.1:64,832-83,124	1697 aa	Full-length	www.ensembl.org	X_maculatus-5.0-male
Stickleback	Gasterosteus aculeatus	C4.1	Stickleback.C4.1	ENSGACG00000007933	ENSGACT00000010564.1	groupXX:9,276,661-9,289,490	1718 aa	Full-length	www.ensembl.org	BROAD S1
Tetraodon	Tetraodon nigroviridis	C4.1.1	Tetraodon.C4.1.1	ENSTNIG00000000658	ENSTNIT00000003923.1	UN:104,481,013-104,482,122	208 aa	Incomplete	www.ensembl.org	TETRAODON 8.0	Not used in phylogeny
		C4.1.2	Tetraodon.C4.1.2	ENSTNIG00000018447	ENSTNIT00000021855.1	8:6,462,665-6,469,922	757 aa	Incomplete	www.ensembl.org	TETRAODON 8.0	Not used in phylogeny
Tilapia	Oreochromis niloticus	C4.1.1	Tilapia.C4.1.1	ENSONIG00000002863	ENSONIT00000003588.2	GL831286.1:641,661-668,190	1693 aa	Full-length	www.ensembl.org	O_niloticus_UMD_NMBU
		C4.1.2	Tilapia.C4.1.2	ENSONIG00000002827	ENSONIT00000003544.1	GL831286.1:616,643-640,042	1688 aa	Full-length	www.ensembl.org	O_niloticus_UMD_NMBU
Zebrafish	Danio rerio	C4.1.1	Zebrafish.C4.1	ENSDARG00000038424	ENSDART00000143550.3	16: 16,665,203-16,701,718	1725 aa	Full-length	www.ensembl.org	GRCz11
		C4.1.2	Zebrafish.C4.2	ENSDARG00000015065	ENSDART00000028349.7	15:32,351,886-32,383,529	1700 aa	Full-length	www.ensembl.org	GRCz11
Sea bass	Dicentrarchus labrax	C4.1.1	Sea bass.C4.1.1	DLAgn_00061880	TCONS_00010823/CV186228.1	LG16:12,147,276-12,160,068	738 aa	Incomplete	http://seabass.mpipz.de; https://www.ncbi.nlm.nih.gov/	seabass_V1.0
		C4.1.2	Sea bass.C4.1.2	DLAgn_00061900	TCONS_00010825/SRR15_isotig03945	LG16:12,160,341-12,174,115	1714 aa	Full-length	http://seabass.mpipz.de; http://146.193.226.37/sequenceserver/	seabass_V1.0
Sea bream	Sparus aurata	C4.1	Sea bream.C4.1	n.a	ERR12611_isotig18443.DLAgn_00061900_1	n.a	1490 aa	Full-length	http://146.193.226.37/sequenceserver/
Japanese flounder	Paralichthys olivaceus	C4.1	Japanese flounder.C4.1	109633561	XP_019949090.1	UN:2,062,464-2,076,650	1711 aa	Full-length	https://www.ncbi.nlm.nih.gov/	Flounder_ref_guided_V1.0
Black rockcod	Notothenia coriiceps	C4.1	Black rockcod.C4.1	104965571	XP_010792844.1	UN:2,699,795-2,712,789	1707 aa	Full-length	https://www.ncbi.nlm.nih.gov/	NC01
Marbled rockcod	Notothenia rossii	C4.1	Marbled rockcod.C4.1	n.a	TR16109.c0_g6_i3	n.a.	331 aa	Incomplete	http://146.193.226.37/sequenceserver/
Atlantic salmon	Salmo salar	C4.1	Atlantic salmon.C4.1	106605920	XP_014057390.1	5:72,666,749-72,691,831	2095 aa	Full-length	https://www.ncbi.nlm.nih.gov/	ICSASG_v2
		C4.2.1	Atlantic salmon.C4.2.1	106612870	XP_014069949.1	9:11,0582,120-110,604,325	1719 aa	Full-length	https://www.ncbi.nlm.nih.gov/	ICSASG_v2
		C4.2.2	Atlantic salmon.C4.2.2	106581002	XP_014018122.1	20:54,916,429-54,943,461	1716 aa	Full-length	https://www.ncbi.nlm.nih.gov/	ICSASG_v2
Cartilagenous fish
Elephant shark	Callorhinchus milii	C4.1.1	Elephant shark.C4.1.1	ENSCMIG00000012895	ENSCMIT00000030427.1	KI636130.1: 32,128-87,040	1230 aa	Full-length	www.ensembl.org	Callorhinchus_milii-6.1.3
		C4.1.2	Elephant shark.C4.1.2	ENSCMIG00000006489	XP_007908431.1	KI636150.1: 339,903-371,003	1686 aa	Full-length	www.ensembl.org/https://www.ncbi.nlm.nih.gov/	Callorhinchus_milii-6.1.3
Whale shark	Rhincodon typus	C4.1.1	Whale shark.C4.1.1	109927203	XP_020382737.1	UN:14,938-142,834	1725 aa	Full-length	https://www.ncbi.nlm.nih.gov/	ASM164234v2
		C4.1.2	Whale shark.C4.1.2	109929937	XP_020385071.1	UN:4,230-43,092	721 aa	Incomplete	https://www.ncbi.nlm.nih.gov/	ASM164234v2	Not used in phylogeny
		C4.1.3	Whale shark.C4.1.3	109931883	XP_020386736.1	UN:16,980-50,758	445 aa	Incomplete	https://www.ncbi.nlm.nih.gov/	ASM164234v2	Not used in phylogeny

## Sheet: C5
Species name, accession numbers and genome localization of the fish and other vertebrate C5
	species name	Gene member	Annotation in the tree	Gene accession number	Transcript/protein accession number	Genome localization	Predicted protein size (aa)	Observation	database	Genome assembly	Comments
Tetrapods
Human	Homo sapiens	C5	Human.C5	ENSG00000106804	ENST00000223642.2	9:120,952,335-121,050,276	1676 aa	Full-length	www.ensembl.org	GRCh38.p13
Mouse	Mus musculus	C5	Mouse.C5	ENSMUSG00000026874	ENSMUST00000028233.6	2:34,983,331-35,061,438	1680 aa	Full-length	www.ensembl.org	GRCm38.p6
Chicken	Gallus gallus	C5	Chicken.C5	ENSGALG00000001565	ENSGALT00000066635.2	17:8,801,959-8,828,360	1758 aa	Full-length	www.ensembl.org	GRCg6a
Xenopus	Xenopus tropicalis	C5	Xenopus.C5	ENSXETG00000019600	ENSXETT00000042388.3	KV460362.1: 86,117-115,065	958 aa	Incomplete	www.ensembl.org	Xenopus_tropicalis_v9.1
Lobe finned fish
Coelacanth	Latimeria chalumnae	C5	Coelacanth.C5	ENSLACG00000012370	ENSLACT00000014153.2	JH126573.1:707,470-800,404	1691 aa	Full-length	www.ensembl.org	LatCha1
Ray-finned fish
Spotted gar	Lepisosteus oculatus	C5	Spotted gar.C5	ENSLOCG00000005479	ENSLOCT00000006622.1	LG21:13,721,545-13,756,953	1580 aa	Full-length	www.ensembl.org	LepOcu1
Amazon molly	Poecilia formosa	C5	Amazon molly.C5	ENSPFOG00000008758	ENSPFOT00000008878.2	KI520171.1:80,109-110,325	1686 aa	Full-length	www.ensembl.org	Poecilia_formosa-5.1.2
Cavefish	Astyanax mexicanus	C5	Cavefish.C5	ENSAMXG00000007634	ENSAMXT00000007872.2	KB882080.1:13,525-51,157	1622 aa	Full-length	www.ensembl.org	Astyanax_mexicanus-1.0.2
Cod	Gadus morhua	C5	Cod.C5	115545186	XP_030213975.1	6: 22,309,961-22,371,998	1869 aa	Incomplete	https://www.ncbi.nlm.nih.gov/	gadMor3
Fugu	Takifugu rubripes	C5	Fugu.C5	ENSTRUG00000012757	ENSTRUT00000032410.1	21: 6,395,037-6,412,345	1687 aa	Full-length	www.ensembl.org	fTakRub1.2
Japanese medaka HdrR	Oryzias latipes	C5	Medaka.C5	ENSORLG00000017552	ENSORLT00000021961.1	9: 31,224,869-31,251,368	1211 aa	Full-length	www.ensembl.org	ASM223467v1
Stickleback	Gasterosteus aculeatus	C5	Stickleback.C5	ENSGACG00000014811	ENSGACT00000019594.1	groupXIII: 20,074,138-20,082,953	318 aa	Incomplete	www.ensembl.org	BROAD S1
Platyfish	Xiphophorus maculatus	C5	Platyfish.C5	ENSXMAG00000021319	ENSXMAT00000021465.1	12: 1,693,672-1,722,965	1063 aa	Full-length	www.ensembl.org	X_maculatus-5.0-male
Tetraodon	Tetraodon nigroviridis	C5	Tetraodon.C5	ENSTNIG00000005860	ENSTNIT00000008751.1	12:12,409,486-12,418,126	1688 aa	Full-length	www.ensembl.org	TETRAODON 8.0
Tilapia	Oreochromis niloticus	C5	Tilapia.C5	ENSONIG00000000645	ENSONIT00000000817.1	GL831312.1:430,098-458,077	1691 aa	Full-length	www.ensembl.org	O_niloticus_UMD_NMBU
Zebrafish	Danio rerio	C5	Zebrafish.C5	ENSDARG00000021004	ENSDART00000097325.5	5:63,458,263-63,509,581	1704 aa	Full-length	www.ensembl.org	GRCz11
Sea bass	Dicentrarchus labrax	C5	Sea bass.C5	DLAgn_00225320	ERR_TRINITY_DN114011_c1_g1_i3	UN:28,072,044-28,077,548	1691 aa	Full-length	http://seabass.mpipz.de; http://146.193.226.37/sequenceserver/	seabass_V1.0
Sea bream	Sparus aurata	C5	Sea bream.C5	115581237	XP_030272007.1/SRR278741_isotig16613 DLAgn_00225320_1	n.a.	1691 aa	Full-length	https://www.ncbi.nlm.nih.gov/http://146.193.226.37/sequenceserver/	fSpaAur1.1
Smooth tongue sole	Cynoglossus semilaevis	C5	Smooth tongue sole.C5	ENSCSEG00000008818	ENSCSET00000013845.1	13,904,406-13,931,080	1708 aa	Full-length	www.ensembl.org	Cse_v1.0
Japanese flounder	Paralichthys olivaceus	C5.1	Japanese flounder.C5.1	109623691	XP_019933731.1	UN:19-1,387	234 aa	Incomplete	https://www.ncbi.nlm.nih.gov/	Flounder_ref_guided_V1.0	Not used in phylogeny
		C5.1	Japanese flounder.C5.2	109645569	XP_019966745.1	UN:57-8,430	915 aa	Incomplete	https://www.ncbi.nlm.nih.gov/	Flounder_ref_guided_V1.0	Not used in phylogeny
		C5.1	Japanese flounder.C5.3	109644197	XP_019965092.1	UN:399-3,880	308 aa	Incomplete	https://www.ncbi.nlm.nih.gov/	Flounder_ref_guided_V1.0	Not used in phylogeny
Black rockcod	Notothenia coriiceps	C5	Black rockcod.C5	104946433	XP_010770575.1	UN:629-1,591	79 aa	Incomplete	https://www.ncbi.nlm.nih.gov/	NC01	Not used in phylogeny
Marbled rockcod	Notothenia rossii	C5	Marbled rockcod.C5	n.a	TR11925.c0_g1_i1.C5	n.a	1689 aa	Full-length	http://146.193.226.37/sequenceserver/
Atlantic salmon	Salmo salar	C5	Atlantic salmon.C5	106587008	XP_014030273.1	26:870387-927162	1692 aa	Full-length	https://www.ncbi.nlm.nih.gov/	ICSASG_v2
Cartilagenous fish
Elephant shark	Callorhinchus milii	C5	Elephant shark.C5	ENSCMIG00000013604	ENSCMIT00000032231.1	KI635954.1: 345,635-378,249	1563 aa	Full-length	www.ensembl.org	Callorhinchus_milii-6.1.3
Whale shark	Rhincodon typus	C5	Whale shark.C5	109915369	XP_020370570.1	UN:64,342-169,112	1681 aa	Full-length	https://www.ncbi.nlm.nih.gov/	ASM164234v2

## Sheet: CFH
Species name, accession numbers and genome localization of the fish and other vertebrate CFH family members
	species name	Gene member	Annotation in tree	Gene accession number	Transcript/protein accession number	Genome localization	database	Genome assembly	Comments
Tetrapods
Human	Homo sapiens	CFH	Human.CFH	ENSG00000000971	ENST00000367429.8	1: 196,651,878-196,747,504	www.ensembl.org	GRCh38.p13
		CFHR1	Human.CFHR1	ENSG00000244414	ENST00000320493.9	1: 196,819,757-196,832,189	www.ensembl.org	GRCh38.p13
		CFHR2	Human.CFHR2	ENSG00000080910	ENST00000367421.5	1: 196,943,738-196,959,622	www.ensembl.org	GRCh38.p13
		CFHR3	Human.CFHR3	ENSG00000116785	ENST00000367425.8	1: 196,774,795-196,795,406	www.ensembl.org	GRCh38.p13
		CFHR4	Human.CFHR4	ENSG00000134365	ENST00000608469.6	1: 196,888,014-196,918,713	www.ensembl.org	GRCh38.p13
		CFHR5	Human.CFHR5	ENSG00000134389	ENST00000256785.4	1: 196,977,556-197,009,674	www.ensembl.org	GRCh38.p13
Mouse	Mus musculus	CFH.a	Mouse.CFH.a	ENSMUSG00000026365	ENSMUST00000111976.8	1: 140,084,708-140,183,764	www.ensembl.org	GRCm38.p6
		CFH.b	Mouse.CFH.b	ENSMUSG00000057037	ENSMUST00000023965.7	1: 139,547,053-139,560,272	www.ensembl.org	GRCm38.p6
		CFH.c	Mouse.CFH.c	ENSMUSG00000070594	ENSMUST00000111989.8	1: 139,697,623-139,781,243	www.ensembl.org	GRCm38.p6
		CFH.d	Mouse.CFH.d	ENSMUSG00000033898	ENSMUST00000094489.4	1: 139,804,167-139,858,702	www.ensembl.org	GRCm38.p6
Chicken	Gallus gallus	CFH	Chicken.CFH	ENSGALG00000002431	ENSGALT00000103586.1	8: 3,040,540-3,073,154	www.ensembl.org	GRCg6a
Anole lizard	Anole lizard	CFH.a	Lizard.CFH.a	ENSACAG00000009262	ENSACAT00000009247.3	GL343432.1: 114,427-178,236	www.ensembl.org	AnoCar2.0
		CFH.b	Lizard.CFH.b	ENSACAG00000026198	ENSACAT00000027755.2	GL343432.1: 1,543-71,625	www.ensembl.org	AnoCar2.0
		CFH.c	Lizard.CFH.c	ENSACAG00000026504	ENSACAT00000025298.1	GL343432.1: 90,904-106,115	www.ensembl.org	AnoCar2.0
Xenopus	Xenopus tropicalis	CFH	Xenopus.CFH	ENSXETG00000005261	ENSXETT00000004658.2	GL172655.1: 3,137,503-3,214,475	www.ensembl.org	Xenopus_tropicalis_v9.1
Ray-finned fish
Spotted gar	Lepisosteus oculatus	Cfh	Spotted gar.Cfh	ENSLOCG00000007460	ENSLOCT00000009074.1	LG10: 12,150,564-12,249,107	www.ensembl.org	LepOcu1
Amazon molly	Poecilia formosa	Cfh.b	Amazon molly.Cfh.b	ENSPFOG00000006658	ENSPFOT00000006611.2	KI519677.1: 747,399-750,858	www.ensembl.org	Poecilia_formosa-5.1.2
Cavefish	Astyanax mexicanus	Cfh.a.1	Cavefish.Cfh.a.1	ENSAMXG00000036066	ENSAMXT00000036798.1	5: 19,234,523-19,243,369	www.ensembl.org	Astyanax_mexicanus-1.0.2
		Cfh.a.2	Cavefish.Cfh.a.2	ENSAMXG00000017658	ENSAMXT00000052427.1	5: 19,261,775-19,277,992	www.ensembl.org	Astyanax_mexicanus-1.0.2
		Cfh.a.3	Cavefish.Cfh.a.3	ENSAMXG00000039822	ENSAMXT00000037634.1	5: 19,248,790-19,259,039	www.ensembl.org	Astyanax_mexicanus-1.0.2
		Cfh.b.1	Cavefish.Cfh.b.1	ENSAMXG00000001968	ENSAMXT00000002005.2	16: 1,684,323-1,692,200	www.ensembl.org	Astyanax_mexicanus-1.0.2
		Cfh.b.2	Cavefish.Cfh.b.2	ENSAMXG00000042413	ENSAMXT00000048865.1	16: 1,697,144-1,701,325	www.ensembl.org	Astyanax_mexicanus-1.0.2
Cod	Gadus morhua	Cfh.a.1	Cod.Cfh.a.1	115552100	XP_030223731.1	10: 25149106..25206237	www.ncbi.nlm.nih.gov/	gadMor3
		Cfh.a.2	Cod.Cfh.a.2	115555039	XP_030227578.1	12: 19691127-19970260	www.ncbi.nlm.nih.gov/	gadMor3
		Cfh.b	Cod.Cfh.b	115548167	XP_030218446.1	8: 29417311-29433443	www.ncbi.nlm.nih.gov/	gadMor3
Fugu	Takifugu rubripes	Cfh.a	Fugu.Cfh.a	ENSTRUG00000023447	ENSTRUT00000049928.1	20: 16,471,220-16,496,006	www.ensembl.org	fTakRub1.2
		Cfh.b	Fugu.Cfh.b	ENSTRUG00000025209	ENSTRUT00000050070.1	22: 9,452,482-9,459,719	www.ensembl.org	fTakRub1.2
Japanese medaka HdrR	Oryzias latipes	Cfh.b.1	Medaka.Cfh.b.1	ENSORLG00000026386	ENSORLT00000041024.1	17: 16,958,376-16,964,983	www.ensembl.org	ASM223467v1
		Cfh.b.2	Medaka.Cfh.b.2	ENSORLG00000030254	ENSORLT00000039985.1	17: 16,939,665-16,944,025	www.ensembl.org	ASM223467v1
Platyfish	Xiphophorus maculatus	Cfh.a	Platyfish.Cfh.a	ENSXMAG00000002685	ENSXMAT00000028056.1	9: 7,172,914-7,209,495	www.ensembl.org	X_maculatus-5.0-male
		Cfh.b.1	Platyfish.Cfh.b.1	ENSXMAG00000022747	ENSXMAT00000036757.1	6: 4,004,132-4,022,818	www.ensembl.org	X_maculatus-5.0-male
		Cfh.b.2	Platyfish.Cfh.b.2	ENSXMAG00000005405	ENSXMAT00000036355.1	6: 3,993,900-3,997,440	www.ensembl.org	X_maculatus-5.0-male
Stickleback	Gasterosteus aculeatus	Cfh.a.1	Stickleback.Cfh.a.1	ENSGACG00000005883	ENSGACT00000007810.1	groupVIII: 5,803,165-5,824,796	www.ensembl.org	BROAD S1
		Cfh.a.2	Stickleback.Cfh.a.2	ENSGACG00000001733	ENSGACT00000002272.1	scaffold_609: 4,314-11,347	www.ensembl.org	BROAD S1
		Cfh.b	Stickleback.Cfh.b	ENSGACG00000016104	ENSGACT00000021284.1	groupIII: 9,402,021-9,405,305	www.ensembl.org	BROAD S1
Tetraodon	Tetraodon nigroviridis	Cfh.a.1	Tetraodon.Cfh.a.1	ENSTNIG00000012331	ENSTNIT00000015504.1	1: 22,623,097-22,636,560	www.ensembl.org	TETRAODON 8.0
		Cfh.a.2	Tetraodon.Cfh.a.2	ENSTNIG00000012332	ENSTNIT00000015505.1	1: 22,628,869-22,630,571	www.ensembl.org	TETRAODON 8.0
		Cfh.a.3	Tetraodon.Cfh.a.3	ENSTNIG00000012333	ENSTNIT00000015506.1	1: 22,621,430-22,626,221	www.ensembl.org	TETRAODON 8.0
		Cfh.b	Tetraodon.Cfh.b	ENSTNIG00000001425	ENSTNIT00000004233.1	15: 3,421,968-3,425,223	www.ensembl.org	TETRAODON 8.0
Tilapia	Oreochromis niloticus	Cfh.a.1	Tilapia.Cfh.a.1	ENSONIG00000010940	ENSONIT00000013773.1	GL831269.1: 73,281-101,078	www.ensembl.org	O_niloticus_UMD_NMBU
		Cfh.a.2	Tilapia.Cfh.a.2	ENSONIG00000010939	ENSONIT00000013772.1	GL831269.1: 49,522-50,703	www.ensembl.org	O_niloticus_UMD_NMBU
		Cfh.b.1	Tilapia.Cfh.b.1	ENSONIG00000010732	ENSONIT00000013504.1	GL831134.1: 12,442,903-12,445,054	www.ensembl.org	O_niloticus_UMD_NMBU
		Cfh.b.2	TIlapia.Cfh.b.2	ENSONIG00000010733	ENSONIT00000013505.1	GL831134.1: 12,472,989-12,475,603	www.ensembl.org	O_niloticus_UMD_NMBU
Zebrafish	Danio rerio	Cfh.a.1	Zebrafish.Cfh.a.1	ENSDARG00000100442	ENSDART00000167106.2	22: 23,641,956-23,668,356	www.ensembl.org	GRCz11
		Cfh.a.2	Zebrafish.Cfh.a.2	ENSDARG00000105212	ENSDART00000159771.2	22: 23,693,195-23,706,771	www.ensembl.org	GRCz11
		Cfh.a.3	Zebrafish.Cfh.a.3	ENSDARG00000103760	ENSDART00000162005.2	22: 23,734,001-23,748,284	www.ensembl.org	GRCz11
		Cfh.a.4	Zebrafish.Cfh.a.4	ENSDARG00000104205	ENSDART00000171246.2	22: 23,767,557-23,781,213	www.ensembl.org	GRCz11
		Cfh.a.5	Zebrafish.Cfh.a.5	ENSDARG00000102456	ENSDART00000163423.2	22: 23,613,667-23,625,372	www.ensembl.org	GRCz11
		Cfh.a.6	Zebrafish.Cfh.a.6	ENSDARG00000105052	ENSDART00000165885.2	22: 23,598,093-23,612,854	www.ensembl.org	GRCz11
Sea bass	Dicentrarchus labrax	Cfh.a.1	Sea bass.Cfh.a.1	DLAgn_00145840	TCONS_00026737	LG4:3779955-3788036	http://seabass.mpipz.de	seabass_V1.0
		Cfh.a.2	Sea bass.Cfh.a.2	DLAgn_00145850		UN:13875043-13875084	http://seabass.mpipz.de	seabass_V1.0
Sea bream	Sparus aurata	Cfh.a.1	Seabream.Cfh.a.1	n.a	ERR12611_isotig23439	n.a	http://146.193.226.37/sequenceserver/
		Cfh.a.2	Seabream.Cfh.a.2	n.a	ERR12611_isotig06941	n.a	http://146.193.226.37/sequenceserver/
		Cfh.b.1	Seabream.Cfh.b.1	n.a	SRR278741_isotig11473	n.a	http://146.193.226.37/sequenceserver/
		Cfh.b.2	Seabream.Cfh.b.2	n.a	ERR12611_isotig04623	n.a	http://146.193.226.37/sequenceserver/
Smooth tongue sole	Cynoglossus semilaevis	Cfh.a	Smooth tongue sole.Cfh.a	ENSCSEG00000001810	ENSCSET00000002798.1	2: 12,043,981-12,056,592	www.ensembl.org	Cse_v1.0
		Cfh.b	Smooth tongue sole.Cfh.b	ENSCSEG00000009908	ENSCSET00000015610.1	20: 21-14,652	www.ensembl.org	Cse_v1.0
Japanese flounder	Paralichthys olivaceus	Cfh.a.1	Japanese flounder.Cfh.a.1	109635441	XP_019952161.1	UN:4447506-4454198	https://www.ncbi.nlm.nih.gov/	Flounder_ref_guided_V1.0
		Cfh.a.2	Japanese flounder.Cfh.a.2	109640738	XP_019960470.1	189915-195878	https://www.ncbi.nlm.nih.gov/	Flounder_ref_guided_V1.0
		Cfh.b	Japanese flounder.Cfh.b	109641813	XP_019961941.1	8242214-8244121	https://www.ncbi.nlm.nih.gov/	Flounder_ref_guided_V1.0
Black rockcod	Notothenia coriiceps	Cfh.a.1	Black rockcod.Cfh.a.1	n.a	TRINITY_DN112690_c0_g1_i1	n.a	in house transcriptome
		Cfh.a.2	Black rockcod.Cfh.a.2	n.a	TRINITY.DN159439.c2.g2.i10	n.a	in house transcriptome
		Cfh.b	Black rockcod.Cfh.b	n.a	TRINITY.DN139655.c0.g1.i3	n.a	in house transcriptome
Marbled rockcod	Notothenia rossii	Cfh.a.1	Marbled rockcod.Cfh.a.1	n.a	TR52298|c3_g2_i6	n.a	http://146.193.226.37/sequenceserver/
		Cfh.a.2	Marbled rockcod.Cfh.a.2	n.a	TR42145|c1_g2_i4	n.a	http://146.193.226.37/sequenceserver/
		Cfh.b.1	Marbled rockcod.Cfh.b.1	n.a	TR13567|c0_g4_i1	n.a	http://146.193.226.37/sequenceserver/
		Cfh.b.2	Marbled rockcod.Cfh.b.2	n.a	TR13567|c0_g6_i3	n.a	http://146.193.226.37/sequenceserver/
Atlantic salmon	Salmo salar	Cfh.a.1	Atlantic salmon.Cfh.a.1	106560553	XP.013979023.1	10:46655458-46665868	https://www.ncbi.nlm.nih.gov/	ICSASG_v2
		Cfh.a.2	Atlantic salmon.Cfh.a.2	106560550	XP.013979020.1	10:46330417-46348022	https://www.ncbi.nlm.nih.gov/	ICSASG_v2
		Cfh.a.3	Atlantic salmon.Cfh.a.3	106595673	XP.014042513.1	UN:2696-7649	https://www.ncbi.nlm.nih.gov/	ICSASG_v2
		Cfh.a.4	Atlantic salmon.Cfh.a.4	106590829	XP.014037484.1	UN:1615-9041	https://www.ncbi.nlm.nih.gov/	ICSASG_v2
		Cfh.a.5	Atlantic salmon.Cfh.a.5	106560552	XP.013979022.1	10:46471828-46482336	https://www.ncbi.nlm.nih.gov/	ICSASG_v2
		Cfh.b	Atlantic salmon.Cfh.b	106599177	XP_014045771.1	3:10511760-10514532	https://www.ncbi.nlm.nih.gov/	ICSASG_v2
Cartilagenous fish
Elephant shark	Callorhinchus milii	Cfh	Elephant shark.Cfh	103180058	XP_007893865.1	Scaffold: 5072472-5098779	https://www.ncbi.nlm.nih.gov/	Callorhinchus_milii-6.1.3

## Sheet: C1.C2.C6.C7.C8.C9
Species name, accession numbers and genome localization of the fish and other vertebrate C1, C2, C6-C9
	species name	Gene member	Annotation in tree	Gene accession number	Transcript/protein accession number	Genome localization	database	Genome assembly	Comments
Tetrapods
Human	Homo sapiens	C1QA	Human.C1QA	ENSG00000173372	ENST00000374642.7	1: 22,636,628-22,639,678	www.ensembl.org	GRCh38.p13
		C1QB	Human.C1QB	ENSG00000173369	ENST00000314933.6	1: 22,652,762-22,661,637	www.ensembl.org	GRCh38.p13
		C1QC	Human.C1QC	ENSG00000159189	ENST00000374639.7	1: 22,643,633-22,648,110	www.ensembl.org	GRCh38.p13
		C2	Human.C2	ENSG00000166278	ENST00000299367.9	6: 31,897,785-31,945,672	www.ensembl.org	GRCh38.p13
		C2/CFB	Human.C2/CFB	ENSG00000244255	ENST00000456570.5	6: 31,927,698-31,952,048	www.ensembl.org	GRCh38.p13
		C6	Human.C6	ENSG00000039537	ENST00000337836.9	5: 41,142,234-41,261,438	www.ensembl.org	GRCh38.p13
		C7	Human.C7	ENSG00000112936	ENST00000313164.9	5: 40,909,497-40,984,643	www.ensembl.org	GRCh38.p13
		C8A	Human.C8A	ENSG00000157131	ENST00000361249.3	1: 56,854,797-56,918,223	www.ensembl.org	GRCh38.p13
		C8B	Human.C8B	ENSG00000021852	ENST00000371237.8	1: 56,929,207-56,966,140	www.ensembl.org	GRCh38.p13
		C8G	Human.C8G	ENSG00000176919	ENST00000224181.3	9: 136,945,185-136,946,975	www.ensembl.org	GRCh38.p13
		C9	Human.C9	ENSG00000113600	ENST00000263408.4	5: 39,284,140-39,364,495	www.ensembl.org	GRCh38.p13
Ray-finned fish
Spotted gar	Lepisosteus oculatus	C1QA	Spotted gar.C1QA	ENSLOCG00000005764	ENSLOCT00000006970.1	LG26: 9,499,863-9,501,434	www.ensembl.org	LepOcu1
		C1QB	Spotted gar.C1QB	ENSLOCG00000005797	ENSLOCT00000007010.1	LG26: 9,508,083-9,509,361	www.ensembl.org	LepOcu1
		C1QC	Spotted gar.C1QC	ENSLOCG00000005782	ENSLOCT00000006990.1	LG26: 9,504,181-9,505,981	www.ensembl.org	LepOcu1
		C2/Cfb.1	Spotted gar.C2/Cfb.1	ENSLOCG00000002059	ENSLOCT00000002394.1	LG22: 1,519,916-1,539,289	www.ensembl.org	LepOcu1
		C2/Cfb.2	Spotted gar.C2/Cfb.2	ENSLOCG00000006515	ENSLOCT00000007895.1	LG26: 10,930,468-10,949,256	www.ensembl.org	LepOcu1
		C6	Spotted gar.C6	ENSLOCG00000007935	ENSLOCT00000009655.1	LG2: 24,370,946-24,395,135	www.ensembl.org	LepOcu1
		C7	Spotted gar.C7	ENSLOCG00000007953	ENSLOCT00000009683.1	LG2: 24,396,027-24,410,298	www.ensembl.org	LepOcu1
		C8A	Spotted gar.C8A	ENSLOCG00000008810	ENSLOCT00000010738.1	LG10: 19,209,539-19,234,053	www.ensembl.org	LepOcu1
		C8B	Spotted gar.C8B	ENSLOCG00000008822	ENSLOCT00000010755.1	LG10: 19,235,494-19,251,691	www.ensembl.org	LepOcu1
		C8G	Spotted gar.C8G	ENSLOCG00000003306	ENSLOCT00000003927.1	LG3: 4,291,838-4,297,291	www.ensembl.org	LepOcu1
		C9	Spotted gar.C9	ENSLOCG00000011377	ENSLOCT00000014019.1	LG2: 46,584,393-46,596,008	www.ensembl.org	LepOcu1
Amazon molly	Poecilia formosa	C1QA	Amazon molly.C1QA	ENSPFOG00000011161	ENSPFOT00000011155.1	KI519997.1: 276,162-281,243	www.ensembl.org	Poecilia_formosa-5.1.2
		C1QB		ENSPFOG00000011129	ENSPFOT00000011107.2	KI519997.1: 263,588-274,224	www.ensembl.org	Poecilia_formosa-5.1.2	* longer transcript. Possibly assembly error. Not used in phylogeny
		C1QC	Amazon molly.C1QC	ENSPFOG00000011129	ENSPFOT00000011144.2	KI519997.1: 269,783-274,224	www.ensembl.org	Poecilia_formosa-5.1.2
		C2/Cfb.1	Amazon molly.C2/Cfb.1	ENSPFOG00000018641	ENSPFOT00000028438.1	KI519613.1: 5,273,564-5,284,489	www.ensembl.org	Poecilia_formosa-5.1.2
		C2/Cfb.2	Amazon molly.C2/Cfb.2	ENSPFOG00000008272	ENSPFOT00000030121.1	KI520003.1: 240,332-250,751	www.ensembl.org	Poecilia_formosa-5.1.2
		C6.1	Amazon molly.C6.1	ENSPFOG00000003550	ENSPFOT00000003809.2	KI520274.1: 81,350-90,077	www.ensembl.org	Poecilia_formosa-5.1.2
		C6.2	Amazon molly.C6.2	ENSPFOG00000021765	ENSPFOT00000030323.1	KI520274.1: 94,995-103,901	www.ensembl.org	Poecilia_formosa-5.1.2
		C7.a.1	Amazon molly.C7.a.1	ENSPFOG00000008948	ENSPFOT00000008988.1	KI519699.1: 2,143,344-2,150,781	www.ensembl.org	Poecilia_formosa-5.1.2
		C7.a.2	Amazon molly.C7.a.2	ENSPFOG00000019372	ENSPFOT00000029473.1	KI519635.1: 3,736,419-3,754,420	www.ensembl.org	Poecilia_formosa-5.1.2
		C8A	Amazon molly.C8A	ENSPFOG00000011892	ENSPFOT00000028670.1	KI519677.1: 2,071,093-2,077,537	www.ensembl.org	Poecilia_formosa-5.1.2
		C8B	Amazon molly.C8B	ENSPFOG00000011488	ENSPFOT00000011868.2	KI519677.1: 2,063,678-2,070,867	www.ensembl.org	Poecilia_formosa-5.1.2
		C8G	Amazon molly.C8G	ENSPFOG00000006781	ENSPFOT00000006772.1	KI519632.1: 1,098,372-1,101,845	www.ensembl.org	Poecilia_formosa-5.1.2
		C9	Amazon molly.C9	ENSPFOG00000010618	ENSPFOT00000010752.2	KI519638.1: 1,352,195-1,358,954	www.ensembl.org	Poecilia_formosa-5.1.2
Cavefish	Astyanax mexicanus	C1QA	Cavefish.C1QA	ENSAMXG00005016585	ENSAMXT00005037527.1	KB882129.1: 1,592,238-1,597,755	www.ensembl.org	Astyanax_mexicanus-1.0.2
		C1QB	Cavefish.C1QB	ENSAMXG00000037125	ENSAMXT00000037686.1	14: 2,663,887-2,669,531	www.ensembl.org	Astyanax_mexicanus-1.0.2
		C1QC	Cavefish.C1QC	ENSAMXG00005016579	ENSAMXT00005037512.1	KB882129.1: 1,586,894-1,590,179	www.ensembl.org	Astyanax_mexicanus-1.0.2
		C2/Cfb.1.1	Cavefish.C2/Cfb.1.1	ENSAMXG00005014805	ENSAMXT00005034006.1	KB882083.1: 1,883,380-1,908,492	www.ensembl.org	Astyanax_mexicanus-1.0.2
		C2/Cfb.1.2	Cavefish.C2/Cfb.1.2	ENSAMXG00005015365	ENSAMXT00005034715.1	KB882083.1: 1,915,766-1,929,079	www.ensembl.org	Astyanax_mexicanus-1.0.2
		C2/Cfb.2	Cavefish.C2/Cfb.2	ENSAMXG00005008319	ENSAMXT00005018203.1	KB871938.1: 2,263,425-2,282,159	www.ensembl.org	Astyanax_mexicanus-1.0.2
		C6	Cavefish.C6	ENSAMXG00005003716	ENSAMXT00005007189.1	KB882222.1: 1,637,610-1,656,492	www.ensembl.org	Astyanax_mexicanus-1.0.2
		C7.a	Cavefish.C7.a	ENSAMXG00005009546	ENSAMXT00005020478.1	KB882105.1: 2,236,088-2,251,360	www.ensembl.org	Astyanax_mexicanus-1.0.2
		C7	.	na	na	KB882222:1,663,928-1,664,161	www.ensembl.org	Astyanax_mexicanus-1.0.2	* gene not predicted but genome region found
		C8A	.	na	na	KB871916:69,017-69,241	www.ensembl.org	Astyanax_mexicanus-1.0.2	* gene not predicted but genome region found
		C8B	Cavefish.C8B	ENSAMXG00005009234	ENSAMXT00005019784.1	KB871916.1: 70,255-91,866	www.ensembl.org	Astyanax_mexicanus-1.0.2
		C8G	Cavefish.C8G	ENSAMXG00005011598	ENSAMXT00005024827.1	KB882193.1: 1,405,385-1,420,119	www.ensembl.org	Astyanax_mexicanus-1.0.2
		C9	Cavefish.C9	ENSAMXG00005018271	ENSAMXT00005041970.1	KB882227.1: 1,707,991-1,715,588	www.ensembl.org	Astyanax_mexicanus-1.0.2
Cod	Gadus morhua	C1QA	Cod.C1QA	115556819	XP_030230048.1	13: 9,377,258-9,381,005	https://www.ncbi.nlm.nih.gov/	gadMor3
		C1QB	Cod.C1QB	115556822	XP_030230053.1	13: 9,368,784 - 9,366,522	https://www.ncbi.nlm.nih.gov/	gadMor3
		C1QC	Cod.C1QC	115556821	XP_030230049.1	13: 9,370,856-9,376,002	https://www.ncbi.nlm.nih.gov/	gadMor3
		C2/Cfb.1	Cod.C2/Cfb.1	115546677	XP_030216205.1	7: 24,339,908-24,348,333	https://www.ncbi.nlm.nih.gov/	gadMor3
		C2/Cfb.2	Cod.C2/Cfb.2	115560915	XP_030236436.1	16: 26,812,821-2,6820,229	https://www.ncbi.nlm.nih.gov/	gadMor3
		C6	Cod.C6	115541559	XP_030209169.1	4:13,738,182-13,752,199	https://www.ncbi.nlm.nih.gov/	gadMor3
		C7.a	Cod.C7.a	115545762	XP_030215048.1	6: 16,248,841-16,262,408	https://www.ncbi.nlm.nih.gov/	gadMor3
		C7.b	Cod.C7.b	115541560	XP_030209170.1	4: 13,752,390-3,762,075	https://www.ncbi.nlm.nih.gov/	gadMor3
		C8A	Cod.C8A	115548505	XP_030219068.1	8: 22,087,268-22,093,389	https://www.ncbi.nlm.nih.gov/	gadMor3
		C8B	Cod.C8B	115548506	XP_030219070.1	8: 22,093,583-22,100,920	https://www.ncbi.nlm.nih.gov/	gadMor3
		C9.1	Cod.C9.1	115531106	XP_030196018.1	18: 21,812,736-21,821,020	https://www.ncbi.nlm.nih.gov/	gadMor3
		C9.2	Cod.C9.2	115541831	XP_030209568.1	4: 18,808,285-18,819,137	https://www.ncbi.nlm.nih.gov/	gadMor3
Fugu	Takifugu rubripes	C1QA	Fugu.C1QA	ENSTRUG00000025555	ENSTRUT00000050607.2	19: 1,320,014-1,322,735	www.ensembl.org	fTakRub1.2
		C1QB	Fugu.C1QB	ENSTRUG00000021583	ENSTRUT00000057653.2	19: 1,333,661-1,335,568	www.ensembl.org	fTakRub1.2
		C1QC	Fugu.C1QC	ENSTRUG00000022156	ENSTRUT00000057691.2	19: 1,326,429-1,330,061	www.ensembl.org	fTakRub1.2
		C2/Cfb.1	Fugu.C2/Cfb.1	ENSTRUG00000024242	ENSTRUT00000069191.1	15: 14,681,661-14,696,949	www.ensembl.org	fTakRub1.2
		C2/Cfb.2	Fugu.C2/Cfb.2	ENSTRUG00000008352	ENSTRUT00000068348.1	11: 15,835,492-15,840,587	www.ensembl.org	fTakRub1.2
		C6	Fugu.C6	ENSTRUG00000013404	ENSTRUT00000034304.3	6: 2,290,697-2,305,854	www.ensembl.org	fTakRub1.2
		C7.a	Fugu.C7.a	ENSTRUG00000014834	ENSTRUT00000078691.1	21: 10,950,598-10,955,686	www.ensembl.org	fTakRub1.2
		C7.b	Fugu.C7.b	ENSTRUG00000013142	ENSTRUT00000059504.1	6: 2,306,867-2,317,542	www.ensembl.org	fTakRub1.2
		C8A	Fugu.C8A	ENSTRUG00000005481	ENSTRUT00000061596.1	22: 12,584,774-12,587,618	www.ensembl.org	fTakRub1.2
		C8B	Fugu.C8B	ENSTRUG00000006173	ENSTRUT00000015087.3	22: 12,580,945-12,584,561	www.ensembl.org	fTakRub1.2
		C8G	Fugu.C8G	ENSTRUG00000023195	ENSTRUT00000055554.2	10: 4,251,712-4,253,211	www.ensembl.org	fTakRub1.2
		C9	Fugu.C9	ENSTRUG00000018574	ENSTRUT00000047722.3	6: 7,239,783-7,242,715	www.ensembl.org	fTakRub1.2
Japanese medaka HdrR	Oryzias latipes	C1QA	Medaka.C1QA	ENSORLG00000019405	ENSORLT00000024156.2	5: 32,420,587-32,423,200	www.ensembl.org	ASM223467v1
		C1QB	Medaka.C1QB	ENSORLG00000017261	ENSORLT00000021596.2	5: 32,438,586-32,440,337	www.ensembl.org	ASM223467v1
		C1QC	Medaka.C1QC	ENSORLG00000017257	ENSORLT00000021591.2	5: 32,432,976-32,434,365	www.ensembl.org	ASM223467v1
		C2/Cfb.1.1	Medaka.C2/Cfb.1.1	ENSORLG00000005801	ENSORLT00000007297.2	14: 13,153,199-13,164,280	www.ensembl.org	ASM223467v1
		C2/Cfb.1.2	Medaka.C2/Cfb.1.2	ENSORLG00000026836	ENSORLT00000040957.1	14: 13,139,160-13,149,417	www.ensembl.org	ASM223467v1
		C6	Medaka.C6	ENSORLG00000014843	ENSORLT00000018613.2	12: 27,889,111-27,905,360	www.ensembl.org	ASM223467v1
		C7.a	Medaka.C7.a	ENSORLG00000004192	ENSORLT00000005247.2	9: 8,541,114-8,549,714	www.ensembl.org	ASM223467v1
		C7.b	Medaka.C7.b	ENSORLG00000014812	ENSORLT00000032920.1	12: 27,867,966-27,886,841	www.ensembl.org	ASM223467v1
		C8A	Medaka.C8A	ENSORLG00000009804	ENSORLT00000030207.1	17: 15,666,880-15,680,056	www.ensembl.org	ASM223467v1
		C8B	Medaka.C8B	ENSORLG00000009829	ENSORLT00000037452.1	17: 15,676,030-15,686,092	www.ensembl.org	ASM223467v1
		C8G	Medaka.C8G	ENSORLG00000007153	ENSORLT00000035612.1	20: 14,703,259-14,707,126	www.ensembl.org	ASM223467v1
		C9	Medaka.C9	ENSORLG00000002961	ENSORLT00000003702.2	12: 5,135,622-5,144,633	www.ensembl.org	ASM223467v1
Platyfish	Xiphophorus maculatus	C1QA	Platyfish.C1QA	ENSXMAG00000007817	ENSXMAT00000007843.2	20: 2,803,180-2,806,194	www.ensembl.org	X_maculatus-5.0-male
		C1QB	Platyfish.C1QB	ENSXMAG00000028696	ENSXMAT00000030751.1	20: 2,818,990-2,821,156	www.ensembl.org	X_maculatus-5.0-male
		C1QC	Platyfish.C1QC	ENSXMAG00000007788	ENSXMAT00000007839.2	20: 2,810,887-2,814,578	www.ensembl.org	X_maculatus-5.0-male
		C2/Cfb.1	Platyfish.Cfb.1	ENSXMAG00000022560	ENSXMAT00000021186.1	11: 17,930,715-17,939,827	www.ensembl.org	X_maculatus-5.0-male
		C2/Cfb.2	Platyfish.Cfb.2	ENSXMAG00000002806	ENSXMAT00000002837.2	18: 11,890,989-11,898,869	www.ensembl.org	X_maculatus-5.0-male
		C6	Platyfish.C6	ENSXMAG00000016406	ENSXMAT00000016518.2	8: 3,327,048-3,339,852	www.ensembl.org	X_maculatus-5.0-male
		C7.a	Platyfish.C7.a	ENSXMAG00000015852	ENSXMAT00000015930.2	12: 13,565,186-13,574,647	www.ensembl.org	X_maculatus-5.0-male
		C7.b	Platyfish.C7.b	ENSXMAG00000016470	ENSXMAT00000016563.2	8: 3,337,827-3,348,216	www.ensembl.org	X_maculatus-5.0-male
		C8A	Platyfish.C8A	ENSXMAG00000018166	ENSXMAT00000018251.2	6: 5,421,250-5,429,928	www.ensembl.org	X_maculatus-5.0-male
		C8B	Platyfish.C8B	ENSXMAG00000018193	ENSXMAT00000018286.2	6: 5,414,037-5,420,851	www.ensembl.org	X_maculatus-5.0-male
		C8G	Platyfish.C8G	ENSXMAG00000029361	ENSXMAT00000029605.1	21: 13,927,015-13,932,491	www.ensembl.org	X_maculatus-5.0-male
		C9	Platyfish.C9	ENSXMAG00000005297	ENSXMAT00000005323.2	8: 21,779,671-21,785,080	www.ensembl.org	X_maculatus-5.0-male
Stickleback	Gasterosteus aculeatus	C1QC	Stickleback.C1QC	ENSGACG00000003555	ENSGACT00000004668.1	groupXVII: 821,050-827,904	www.ensembl.org	BROAD S1
		C1Q	.	ENSGACG00000003551	ENSGACT00000004664.1	groupXVII: 817,933-818,885	www.ensembl.org	BROAD S1	* very incomplete sequence. Not included in phylogeny
		C2/Cfb.1	Stickleback.C2/Cfb.1	ENSGACG00000020636	ENSGACT00000027346.1	groupVII: 21,643,034-21,651,293	www.ensembl.org	BROAD S1
		C2/Cfb.2	Stickleback.C2/Cfb.2	ENSGACG00000005929	ENSGACT00000007884.1	groupI: 2,161,757-2,166,771	www.ensembl.org	BROAD S1
		C6	Stickleback.C1QC	ENSGACG00000017908	ENSGACT00000023712.1	groupXIV: 10,371,247-10,378,828	www.ensembl.org	BROAD S1
		C7.a	Stickleback.C7.a	ENSGACG00000006905	ENSGACT00000009181.1	groupXIII: 5,768,682-5,775,531	www.ensembl.org	BROAD S1
		C7.b	Stickleback.C7.b	ENSGACG00000017918	ENSGACT00000023721.1	groupXIV: 10,379,024-10,386,421	www.ensembl.org	BROAD S1
		C8A	Stickleback.C8A	ENSGACG00000016338	ENSGACT00000021612.1	groupIII: 10,062,738-10,067,343	www.ensembl.org	BROAD S1
		C8B	Stickleback.C8B	ENSGACG00000016323	ENSGACT00000021601.1	groupIII: 10,057,547-10,062,466	www.ensembl.org	BROAD S1
		C8G	Stickleback.C8G	ENSGACG00000002477	ENSGACT00000003239.1	groupXXI: 5,566,443-5,569,736	www.ensembl.org	BROAD S1
		C9	Stickleback.C9	ENSGACG00000015856	ENSGACT00000020968.1	groupXIV: 1,639,734-1,643,779	www.ensembl.org	BROAD S1
Tetraodon	Tetraodon nigroviridis	C1QA	Tetraodon.C1QA	ENSTNIG00000006561	ENSTNIT00000009506.1	16,750,858-16,752,869	www.ensembl.org	TETRAODON 8.0
		C1QB	Tetraodon.C1QB	ENSTNIG00000000825	ENSTNIT00000002557.1	Un_random: 16,743,028-16,744,924	www.ensembl.org	TETRAODON 8.0
		C1QC	Tetraodon.C1QC	ENSTNIG00000006560	ENSTNIT00000009505.1	Un_random: 16,746,264-16,749,242	www.ensembl.org	TETRAODON 8.0
		C2/Cfb.1	Tetraodon.C2/Cfb.1	ENSTNIG00000009980	ENSTNIT00000013066.1	7: 4,387,057-4,391,622	www.ensembl.org	TETRAODON 8.0
		C2/Cfb.2	Tetraodon.C2/Cfb.2	ENSTNIG00000014345	ENSTNIT00000017580.1	16: 7,937,860-7,944,564	www.ensembl.org	TETRAODON 8.0
		C6	Tetraodon.C6	ENSTNIG00000002164	ENSTNIT00000004745.1	Un_random: 48,782,021-48,783,553	www.ensembl.org	TETRAODON 8.0
		C7.b.1	Tetraodon.C7.b.1	ENSTNIG00000002256	ENSTNIT00000004862.1	Un_random: 49,766,054-49,767,590	www.ensembl.org	TETRAODON 8.0
		C7.b.2	Tetraodon.C7.b.2	ENSTNIG00000005034	ENSTNIT00000007861.1	Un_random: 74,030,120-74,033,807	www.ensembl.org	TETRAODON 8.0
		C8A	Tetraodon.C8A	ENSTNIG00000007871	ENSTNIT00000010872.1	15: 2,855,975-2,858,936	www.ensembl.org	TETRAODON 8.0
		C8B	Tetraodon.C8B	ENSTNIG00000007870	ENSTNIT00000010871.1	15: 2,858,912-2,862,184	www.ensembl.org	TETRAODON 8.0
		C8G	Tetraodon.C8G	ENSTNIG00000008136	ENSTNIT00000011143.1	6: 2,029,591-2,031,697	www.ensembl.org	TETRAODON 8.0
		C9	Tetraodon.C9	ENSTNIG00000013446	ENSTNIT00000016654.1	4: 5,432,110-5,435,135	www.ensembl.org	TETRAODON 8.0
Tilapia	Oreochromis niloticus	C1QA	Tilapia.C1QA	ENSONIG00000004390	ENSONIT00000076741.1	LG5: 15,423,783-15,428,283	www.ensembl.org	O_niloticus_UMD_NMBU
		C1QB	Tilapia.C1QB	ENSONIG00000004397	ENSONIT00000005539.2	LG5: 15,407,493-15,411,783	www.ensembl.org	O_niloticus_UMD_NMBU
		C1QC	Tilapia.C1QC	ENSONIG00000004390	ENSONIT00000005530.2	LG5: 15,415,766-15,428,283	www.ensembl.org	O_niloticus_UMD_NMBU	* edited from the genome
		C2/Cfb.1	Tilapia.C2/Cfb.1	ENSONIG00000004932	ENSONIT00000006204.2	LG10: 13,684,354-13,695,341	www.ensembl.org	O_niloticus_UMD_NMBU
		C2/Cfb.2	Tilapia.C2/Cfb.2	ENSONIG00000016665	ENSONIT00000056622.1	LG14: 9,027,562-9,033,950	www.ensembl.org	O_niloticus_UMD_NMBU
		C6	Tilapia.C6	ENSONIG00000012770	ENSONIT00000042321.1	LG7: 31,960,306-31,982,684	www.ensembl.org	O_niloticus_UMD_NMBU
		C7.a	Tilapia.C7.a	ENSONIG00000015161	ENSONIT00000019097.2	LG12: 23,198,470-23,204,683	www.ensembl.org	O_niloticus_UMD_NMBU
		C7.b	Tilapia.C7.b	ENSONIG00000012780	ENSONIT00000016103.2	LG7: 31,950,659-31,959,322	www.ensembl.org	O_niloticus_UMD_NMBU
		C8A	Tilapia.C8A	ENSONIG00000018653	ENSONIT00000059408.1	LG18: 8,733,175-8,742,267	www.ensembl.org	O_niloticus_UMD_NMBU
		C8B	Tilapia.C8B	ENSONIG00000018652	ENSONIT00000023500.2	LG18: 8,743,376-8,750,959	www.ensembl.org	O_niloticus_UMD_NMBU
		C8G	Tilapia.C8G	ENSONIG00000014453	ENSONIT00000018189.2	LG9: 21,816,024-21,820,448	www.ensembl.org	O_niloticus_UMD_NMBU
		C9	Tilapia.C9	ENSONIG00000011123	ENSONIT00000014015.2	LG7: 13,680,606-13,886,037	www.ensembl.org	O_niloticus_UMD_NMBU
Zebrafish	Danio rerio	C1QA	Zebrafish.C1QA	ENSDARG00000044613	ENSDART00000035469.8	21: 22,721,957-22,724,980	www.ensembl.org	GRCz11
		C1QB	Zebrafish.C1QB	ENSDARG00000044612	ENSDART00000065548.6	21: 22,712,307-22,715,297	www.ensembl.org	GRCz11
		C1QC	Zebrafish.C1QC	ENSDARG00000095627	ENSDART00000130789.3	21: 22,717,824-22,720,381	www.ensembl.org	GRCz11
		C2/Cfb.1.1	Zebrafish.C2/Cfb.1.1	ENSDARG00000005616	ENSDART00000003508.9	21: 27,437,867-27,443,995	www.ensembl.org	GRCz11
		C2/Cfb.1.2	Zebrafish.C2/Cfb.1.2	ENSDARG00000055278	ENSDART00000077593.6	21: 27,416,284-27,431,397	www.ensembl.org	GRCz11
		C2/Cfb.1.3	Zebrafish.C2/Cfb.1.3	ENSDARG00000090730	ENSDART00000100784.5	21: 27,448,856-27,461,206	www.ensembl.org	GRCz11
		C2/Cfb.2	Zebrafish.C2/Cfb.2	ENSDARG00000019772	ENSDART00000018062.10	15: 478,524-496,549	www.ensembl.org	GRCz11
		C6.1	Zebrafish.C6.1	ENSDARG00000057113	ENSDART00000138155.3	21: 20,914,888-20,932,603	www.ensembl.org	GRCz11
		C6.2	Zebrafish.C6.2	ENSDARG00000093052	ENSDART00000139430.3	21: 20,795,472-20,840,723	www.ensembl.org	GRCz11
		C7.a	Zebrafish.C7.a	ENSDARG00000042172	ENSDART00000146933.3	8: 31,872,992-31,899,329	www.ensembl.org	GRCz11
		C7.b	Zebrafish.C7.b	ENSDARG00000057121	ENSDART00000132741.2	21: 20,901,505-20,915,291	www.ensembl.org	GRCz11
		C8A	Zebrafish.C8A	ENSDARG00000039516	ENSDART00000132500.3	2: 1,486,822-1,499,584	www.ensembl.org	GRCz11
		C8B	Zebrafish.C8B	ENSDARG00000039517	ENSDART00000057736.8	2: 1,499,826-1,514,001	www.ensembl.org	GRCz11
		C8G	Zebrafish.C8G	ENSDARG00000032098	ENSDART00000048823.8	24: 17,031,129-17,039,638	www.ensembl.org	GRCz11
		C9	Zebrafish.C9	ENSDARG00000016319	ENSDART00000147132.3	5: 32,345,187-32,355,289	www.ensembl.org	GRCz11
Sea bass	Dicentrarchus labrax	C1QA	Sea bass.C1QA	DLAgn_00097560	TCONS_00017922	LG1A:26,749,742-26,754,089	http://seabass.mpipz.de	seabass_V1.0
		C1QB	Sea bass.C1QB	DLAgn_00097550	TCONS_00017919	LG1A:26,736,804-26,741,128	http://seabass.mpipz.de	seabass_V1.0
		C1QC	Sea bass.C1QC	DLA_LG1A_009090	TCONS_00017921	LG1A:26,743,822-26,746,485	http://seabass.mpipz.de	seabass_V1.0
		C2/Cfb.1.1	Sea bass.C2/Cfb.1.1	DLAgn_00042580	TCONS_00008124	LG14:14,921,337-14,958,077	http://seabass.mpipz.de	seabass_V1.0
		C2/Cfb.1.2	Sea bass.C2/Cfb.1.2	DLAgn_00042590	TCONS_00008127	LG14:14,927,591-14,938,264	http://seabass.mpipz.de	seabass_V1.0
		C6	Sea bass.C6	DLAgn_00087390	TCONS_00016021	LG19:22,470,628-22,484,900	http://seabass.mpipz.de	seabass_V1.0
		C7.a	Sea bass.C7.a	DLAgn_00119590	TCONS_00020869	LG20:12,027,739-12,035,042	http://seabass.mpipz.de	seabass_V1.0
		C7.b	Sea bass.C7.b	DLAgn_00087380	TCONS_00015342	LG19:22,459,842-22,469,314	http://seabass.mpipz.de	seabass_V1.0
		C8A	Sea bass.C8A	DLAgn_00002370	TCONS_00000207	LG10:6,544,906-655,0851	http://seabass.mpipz.de	seabass_V1.0
		C8B	Sea bass.C8B	DLAgn_00002380	TCONS_00000986	LG10:6,550,959-6,557,635	http://seabass.mpipz.de	seabass_V1.0
		C8G	Sea bass.C8G	DLAgn_00075240	TCONS_00014278	LG18-21:5,841,625-5,848,927	http://seabass.mpipz.de	seabass_V1.0
		C9	Sea bass.C9	DLAgn_00082150	na	LG19:7321754-7327093	http://seabass.mpipz.de	seabass_V1.0
Sea bream	Sparus aurata	C1QA	Seabream.C1QA	ENSSAUG00010006284	ENSSAUT00010014066.1	6: 4,624,768-4,629,564	www.ensembl.org	fSpaAur1.1
		C1QB	Seabream.C1QB	ENSSAUG00010006277	ENSSAUT00010014054.1	6: 4,610,575-4,615,245	www.ensembl.org	fSpaAur1.1
		C1QC	Seabream.C1QC	ENSSAUG00010006279	ENSSAUT00010014059.1	6: 4,617,919-4,622,628	www.ensembl.org	fSpaAur1.1
		C2/Cfb.1	Seabream.C2/Cfb.1	ENSSAUG00010010695	ENSSAUT00010025834.1	13: 11,273,171-11,284,094	www.ensembl.org	fSpaAur1.1
		C2/Cfb.2	Seabream.C2/Cfb.2	ENSSAUG00010000636	ENSSAUT00010001404.1	2: 27,025,877-27,032,629	www.ensembl.org	fSpaAur1.1
		C6	Seabream.C6	ENSSAUG00010017690	ENSSAUT00010044293.1	12: 5,821,075-5,842,894	www.ensembl.org	fSpaAur1.1
		C7.a	Seabream.C7.a	ENSSAUG00010009346	ENSSAUT00010022217.1	5: 27,588,989-27,596,283	www.ensembl.org	fSpaAur1.1
		C7.b	Seabream.C7.b	ENSSAUG00010017700	ENSSAUT00010045149.1	12: 5,843,423-5,854,943	www.ensembl.org	fSpaAur1.1
		C8A	Seabream.C8A	ENSSAUG00010014593	ENSSAUT00010036306.1	21: 11,027,490-11,032,357	www.ensembl.org	fSpaAur1.1
		C8B	Seabream.C8B	ENSSAUG00010014553	ENSSAUT00010036190.1	21: 11,016,581-11,024,628	www.ensembl.org	fSpaAur1.1
		C8G	Seabream.C8G	ENSSAUG00010015199	ENSSAUT00010037833.1	19: 14,829,261-14,833,005	www.ensembl.org	fSpaAur1.1
		C9	Seabream.C9	ENSSAUG00010020191	ENSSAUT00010050947.1	12: 23,003,613-23,009,850	www.ensembl.org	fSpaAur1.1
