# Supplementary material for: Specific Evolution and Gene Family Expansion of Complement 3 and Regulatory Factor H in Fish
Source: Front Immunol. 2020 Dec 14;11:568631. doi: 10.3389/fimmu.2020.568631 (PMC7768046; doi:10.3389/fimmu.2020.568631)
Supplement: Supplementary Figure 1 — Phylogenetic trees of the fish C1, C2, C6-C9 genes. Accession numbers of the sequences are available in Supplementary Table 1 . The trees were built with the BI method and posterior probability values are shown. [file DataSheet_2.zip]

Archive with 6 entries (6 files):
- Supplementary Figure 1.PDF
- Supplementary Figure 2.PDF
- Supplementary Figure 3.PDF
- Supplementary Figure 4.EPS
- Supplementary Figure 5.EPS
- Supplementary Figure 6.PDF
